# Supplementary material for: Whey Protein–Quercetin–Gellan Gum Complexes Prepared Using pH-Shift Treatment: Structural and Functional Properties
Source: Foods. 2025 Aug 3;14(15):2720. doi: 10.3390/foods14152720 (PMC12346554; doi:10.3390/foods14152720)
Supplement: Supplementary file 1 [file foods-14-02720-s001.zip]

Archive with 1 entries (1 files):
- foods-3779457-supplementary.pdf
